# Supplementary material for: SYCP2 recruits HORMAD2 to chromosome axes for unsynapsed chromatin silencing and synapsis surveillance in meiosis
Source: Nat Commun. 2026 Jul 23;17:7122. doi: 10.1038/s41467-026-75839-3 (PMC13396342; doi:10.1038/s41467-026-75839-3)
Supplement: Supplementary file 3 — Supplementary Data 1 [file 41467_2026_75839_MOESM3_ESM.xlsx]

## Sheet: Sheet1
Supplementary Data 1. Germline and somatic marker genes used for cluster identification. Two sets of marker genes used to identify and separate germline and somatic cell populations in the single-cell RNA-seq data. Somatic markers (top section) were used to identify somatic cell-enriched clusters, which were excluded from further analysis. Germline markers (bottom section) were used to identify s…
Gene Name	Predominant cell types of expression
somatic cells
Hsd3b1	Leydig cells
Star	Leydig cells
Fabp3	Leydig cells
Sncg	Endothelial cells
Cldn5	Endothelial cells
Mmrn2	Endothelial cells
F13a1	Macrophages
STAB1	Macrophages
Cd74	Macrophages
Nr5a1	Sertoli cells
sox9	sertoli cells
spermatogenic cells
Zbtb16	Undifferentiated Spermatogonia
Gfra1	Undifferentiated Spermatogonia
Nanos3	Undifferentiated Spermatogonia
Egr4	Undifferentiated Spermatogonia
Upp1	Undifferentiated Spermatogonia
Dmrt1	Undifferentiated Spermatogonia
Neurog3	Undifferentiated Spermatogonia
Sall4	Undifferentiated Spermatogonia
Sox4	Differentiated Spermatogonia
Crabp1	Differentiated Spermatogonia
Hist1h1a	Differentiated Spermatogonia
Stra8	Differentiated Spermatogonia
Pbx2	Differentiated Spermatogonia
Ccnd1	Differentiated Spermatogonia
Kit	Differentiated Spermatogonia
Uchl1	Spermatogonia
Rad21	Spermatogonia and Spermatids
Smc1b	Spermatogonia and Early Prophase1
Dazl	Spermatogonia and Early Prophase1 and Late Prophase1
Prss50	Ealry Prophase 1
Tex15	Ealry Prophase 1
Hist1h2ba	Early prophase 1
Fbxo47	Early prophase 1
Ccdc36	Early prophase 1
Ctcfl	Early prophase 1
Rec114	Early prophase 1
Mei1	Early prophase 1
Mei4	Early prophase 1
Dmc1	Early prophase 1
Prdm9	Early prophase 1
Fbxw2	Early prophase 1
Brca2	Early prophase 1
Rec8	Early prophase 1, Late prophase1, Early Spermatids
Ly6k	Early prophase 1
Sycp3	Early prophase 1
Sycp1	Early prophase 1
Tex101	Early prophase 1
Emc7	Early prophase 1
Syce2	Early prophase1 and Late Spermatids
Syce3	Early prophase 1
Hormad1	Early Prophase 1
H2afx	Early prophase1
Sycp2	Early prophase1
Meiob	Early prophase1
Stag1	Spermatogonia and Early Prophase1
Gml	Early Prophase1
Ddx4	Late Prophase1, broad from spermatogonia to early spermatids
Plk1	Late Prophase 1
Mlh3	Late Prophase 1
Clgn	Late Prophase 1
Cntd1	Late Prophase 1
Prr19	Late Prophase 1
Tdrd9	Late Prophase 1
Piwil2	Late Prophase 1
Scmh1	Late Prophase 1
Catsperb	Late Prophase 1
Kdm3a	Late Prophase 1
Hist1h1t	Late Prophase 1
Msh4	Late Prophase 1
Spata16	Late Prophase 1
Spink2	Late Prophase 1
Pgam2	Late Prophase 1
Hspa2	Late Prophase 1
Mybl1	Late Prophase 1
AC163638.2	Late Prophase1
Gm49794	Late Prophase1
Gm10505	Late Prophase1
Nme5	Early Spermatids
Tex36	Early Spermatids
Cdkn1c	Early Spermatids
Spata25	Early Spermatids
Catsper4	Early Spermatids
Catsper3	Early Spermatids
Tex21	Early Spermatids
Prm3	Late Spermatids
Tssk6	Late Spermatids
Tnp1	Late Spermatids
Lhx1	Early and Late Spermatids
