# Supplementary material for: SYCP2 recruits HORMAD2 to chromosome axes for unsynapsed chromatin silencing and synapsis surveillance in meiosis
Source: Nat Commun. 2026 Jul 23;17:7122. doi: 10.1038/s41467-026-75839-3 (PMC13396342; doi:10.1038/s41467-026-75839-3)
Supplement: Supplementary file 4 — Supplementary Data 2 [file 41467_2026_75839_MOESM4_ESM.xlsx]

## Sheet: Sheet1
Supplementary Data 2. Summary of unsupervised clusters and marker-based cell-type annotations. Clusters identified by unsupervised analysis of single-cell RNA-seq data and annotated based on expression of somatic and germline marker genes. Identified cell types include spermatogonia, spermatocytes, spermatids, Leydig cells, Sertoli cells, macrophages, and endothelial cells. Clusters with germline…
Cluster numer	Celltype	Selected for supervised clustering	Key marker genes
13	Macrophages	NO	Cd74, Stab1, F13a0 — macrophage markers.
14	Macrophages	NO	Cd74, Stab1, F13a1 — macrophage markers.
21	Endothelial cells	NO	Cldn5, Mmrn2 — endothelial cell markers.
18	Sertoli cells	NO	High Sox9 indicating dominant Sertoli cell contribution. Very low levels of spermatogenic markers.
19	Leydig cells	NO	Fabp3— Leydig cell marker.
17	Leydig cells	NO	Nr5a1, Star, Fabp3, trace Stra8, Sox4, Uchl1 —mostly Leydig markers, low level early spermatogenic markers.
15	Leydig cells	NO	Fabp3— Leydig cell marker.
1	Leydig cells	Yes	Nr5a1, Star, Fabp3 — strong Leydig-specific expression profile.
3	Mostly spermatid with contribution from late prophase spermatocytes	Yes	Spata16, Spink2, Pgam2, Prm3, Tssk, Prm1 — markers from spermatids and low levels of prophase spermatocyte markers.
4	Mostly spermatid with contribution from late prophase spermatocytes	Yes	Spata16, Spink2, Pgam2, Prm3, Tssk, Prm2— markers from spermatids and low levels of prophase spermatocyte markers (Sycp3, Sycp1).
2	Mostly spermatid with contribution from late prophase spermatocytes	Yes	Spata16, Spink2, Pgam2, Prm3, Tssk, Prm2— markers from spermatids and low levels of prophase spermatocyte markers (Sycp3, Sycp2).
5	Mostly spermatid with contribution from late prophase spermatocytes	Yes	Spata16, Spink2, Pgam2, Prm3, Tssk, Prm2— markers from spermatids and low levels of prophase spermatocyte markers (Sycp3).
11	Mostly spermatid with contribution from late prophase spermatocytes	Yes	Spata16, Spink2, Pgam2, Prm3, Tssk, Prm2; additional Sycp3, Prm3, Tssk6, Tnp1 — markers from spermatids and low levels of prophase spermatocyte markers.
10	Mostly spermatid with contribution from late prophase spermatocytes	Yes	Similar to cluster 11; enriched for Spata16, Tssk6, Tnp2 — markers from spermatids and low levels of prophase spermatocyte markers.
12	Mostly spermatid with contribution from late prophase spermatocytes	Yes	Spata16, Tssk6, Tnp3— markers from spermatids and low levels of prophase spermatocyte markers (Sycp3).
6	Late prophase spermatocyte to spermatid mixture	Yes	Plk1, Ddx4, Clgn, Rec8, Catsper3 — late prophase, meiotic division and early spermatid marker mix.
8	Late prophase spermatocytes	Yes	H1t, Brca2, Nme5, Gm49794, Gm10505 — late meiotic prophase spermatocyte markers.
9	Early and mid prophase spermatocytes	Yes	Stra8, Prss50, Tex15, Dmc1, Prdm9, Ddx4 — early and mid prophase spermatocyte markers.
20	Early prophase spermatocytes with contribution from differentiating spermatogonia	Yes	Stra8, Ddx4, Prdm9, Dmc1 — differentiating spermatogonia and early meiotic transition markers.
7	Differentiated spermatogonia and with contribution from early prophase spermatocytes	Yes	Similar to cluster 20; differentiating spermatogonia marker Kit and Dmrt1 expression stronger.
16	Spermatogonia	Yes	Zbtb16, Uchl1 — spermatogonial markers.
