# Supplementary material for: SYCP2 recruits HORMAD2 to chromosome axes for unsynapsed chromatin silencing and synapsis surveillance in meiosis
Source: Nat Commun. 2026 Jul 23;17:7122. doi: 10.1038/s41467-026-75839-3 (PMC13396342; doi:10.1038/s41467-026-75839-3)
Supplement: Supplementary file 5 — Supplementary Data 3 [file 41467_2026_75839_MOESM5_ESM.xlsx]

## Sheet: Sheet1
Supplementary Data 3. Summary of supervised clusters and marker-based cell-type annotations. Clusters identified by supervised analysis of spermatogenic cells of single-cell RNA-seq data and annotated based on expression of germline marker genes. Key marker genes identifying dominant cell types in each cluster are listed.
Cluster number	Celltype	Annotation Reasoning
13	Undifferentiated spermatogonia	High expression: undifferentiated spermatogonia markers e.g. Zbtb16, Nanos3, Egr4, and Neurog3. Low expression: markers of differentiated spermatogonia and later spermatogenic stages.
6 (pool of subclusters 6a and 6b)	Differentiated spermatogonia	High expression: differentiated spermatogonia marker Kit, broad spermatogonial marker Dmrt1. Low expression: earliest undifferentiated spermatogonia markers (relative to cluster 13), early meiotic genes (relative to cluster 15).
15	Preleptotene / Leptotene	High expression: meiosis inducer Stra8, DSB machinery e.g. Prdm9, Ccdc36, and Rec114, and early recombination markers, e.g. Dmc1. Low expression: spermatogonia markers, intermediate (Meiob) or late (Mlh3) recombination markers. Lower expression relative to clusters 7 and 16: synaptonemal complex components e.g. Syce3 and Sycp1.
7 (pool of subclusters 7a and 7b)	Zygotene	High expression: both early (Dmc1) and intermediate (Meiob) recombination markers, synaptonemal complex components Sycp2 and Sycp1 (relative to Cluster 15). Low expression: meiosis meiosis inducer Stra8, DSB machinery e.g. Prdm9, Ccdc36, and Rec114, which are key markers of preleptotene/leptotene (cluster 15).
16	Early-to-mid Pachytene	High expression: intermediate (Meiob) and some late (Cntd1) recombination markers, synaptonemal complex components Sycp2 and Sycp1, and asynapsis sensor for mid pachytene checkpoint (Hormad1), piRNA pathway components Tdrd9 and Piwil2. Low expression: early recombination markers (Dmc1 and Brca2) relative to clusters 7 and 15, and low but increasing levels of the mid-late pachytene marker Hist1h1t…
10	Late Pachytene-Diplotene	High expression: post mid achytene marker Hist1h1t, late recombination markers Mlh3, Cntd1, Prr19, piRNA pathway components Tdrd9, Piwil2 and Piwil1.Low expression: early (Dmc1 and Brca2) and intermediate (Meiob) recombination markers.
5	Late Prophase to Meiotic Divisions	High expression: some late prophase (Pou5f2 and Prr19) and cell division (Plk1 and Ccna1) markers. Low expression: most recombination markers (Dmc1, Meiob, and Mlh3), synaptonemal complex components (Sycp2 and Sycp1), and piRNA pathway components (Piwil1and Tdrd9) relative to clusters 10 and 16.
0	Meiotic Divisions to Early Spermatids	High expression: cell division markers Ccna1, Plk1, and round spermatid acrosomal marker Spink2, and spermiogenesis markers e.g. Catsper3 and Catsper4. Low expression: most recombination markers (Dmc1, Meiob, and Mlh3), synaptonemal complex components (Sycp2 and Sycp1), and piRNA pathway components (Piwil1and Tdrd9) relative to clusters 16, 10 and 5.
1	Early Spermatids	High/relatively high expression: acrosomal markers Spata16 and Spink2, and round spermatid marker Spata25 relative to late spermatid clusters 2, 3, 17, 4. Low expression: elongating spermatid and sperm markers (Tssk6, Tnp1, Tnp2, Prm1, Prm2, Prm3), relative to late spermatid clusters 2, 3, 17, 4. No or trace expression of meiotic prophase markers.
9
12
18
8
2	Late Spermatids	High expression: elongating spermatid and sperm markers (Tssk6, Tnp1, Tnp2, Prm1, Prm2, Prm3). Low expression: early spermatid markers e.g. Spata16, Spink2, and Spata25 (relative to cluster 1,9 ,12,18, 8)
3
17
4
